# Supplementary material for: Invasive Buttonweed Cotula coronopifolia (Asteraceae) Is Halotolerant and Has High Potential for Dispersal by Endozoochory
Source: Plants (Basel). 2024 Aug 10;13(16):2219. doi: 10.3390/plants13162219 (PMC11359061; doi:10.3390/plants13162219)
Supplement: Supplementary file 1 [file plants-13-02219-s001.zip]

Archive with 2 entries (2 files):
- germination_test_cotula_coronopifolia.csv
- Suplementary_materials_v2.pdf
