# Supplementary material for: Invasive Buttonweed Cotula coronopifolia (Asteraceae) Is Halotolerant and Has High Potential for Dispersal by Endozoochory
Source: Plants (Basel). 2024 Aug 10;13(16):2219. doi: 10.3390/plants13162219 (PMC11359061; doi:10.3390/plants13162219)
Supplement: Supplementary file 1 [file plants-13-02219-s001.zip › germination_test_cotula_coronopifolia.csv]

salt	population	group	days	treatment
0	SPC	1		acid
0	SPC	1	4	acid
0	SPC	1	4	acid
0	SPC	1		acid
0	SPC	1	5	acid
0	SPC	1	5	acid
0	SPC	1	5	acid
0	SPC	1	6	acid
0	SPC	1	5	acid
0	SPC	1	4	acid
0	SPC	1	4	acid
0	SPC	1	4	acid
0	SPC	1	4	acid
0	SPC	1	4	acid
0	SPC	1	5	acid
0	SPC	1	5	acid
0	SPC	1	5	acid
0	SPC	1	8	acid
0	SPC	2	7	acid
0	SPC	2	4	acid
0	SPC	2	4	acid
0	SPC	2	7	acid
0	SPC	2	5	acid
0	SPC	2	5	acid
0	SPC	2	5	acid
0	SPC	2	5	acid
0	SPC	2	5	acid
0	SPC	2	4	acid
0	SPC	2	4	acid
0	SPC	2	4	acid
0	SPC	2		acid
0	SPC	2		acid
0	SPC	2	5	acid
0	SPC	2	5	acid
0	SPC	2	5	acid
0	SPC	2	5	acid
0	SPC	1	6	control
0	SPC	1	4	control
0	SPC	1	4	control
0	SPC	1	5	control
0	SPC	1	5	control
0	SPC	1		control
0	SPC	1	5	control
0	SPC	1	5	control
0	SPC	1	6	control
0	SPC	1	5	control
0	SPC	1	5	control
0	SPC	1	5	control
0	SPC	1	5	control
0	SPC	1	5	control
0	SPC	1	5	control
0	SPC	1	4	control
0	SPC	1	4	control
0	SPC	1	5	control
0	SPC	1		control
0	SPC	2	6	control
0	SPC	2	4	control
0	SPC	2	4	control
0	SPC	2	4	control
0	SPC	2	4	control
0	SPC	2	6	control
0	SPC	2	3	control
0	SPC	2	4	control
0	SPC	2	4	control
0	SPC	2	3	control
0	SPC	2	4	control
0	SPC	2	4	control
0	SPC	2	4	control
0	SPC	2	4	control
0	SPC	2	4	control
0	SPC	2	4	control
0	SPC	2	5	control
0	SPC	2		control
0	SPC	2		control
0	SPC	1	5	gut
0	SPC	1	4	gut
0	SPC	1	4	gut
0	SPC	1	4	gut
0	SPC	1	4	gut
0	SPC	1	5	gut
0	SPC	1	4	gut
0	SPC	1	4	gut
0	SPC	1	4	gut
0	SPC	1	4	gut
0	SPC	1	4	gut
0	SPC	1	4	gut
0	SPC	1	4	gut
0	SPC	1	4	gut
0	SPC	1	4	gut
0	SPC	1	4	gut
0	SPC	1		gut
0	SPC	2	4	gut
0	SPC	2	5	gut
0	SPC	2	4	gut
0	SPC	2	4	gut
0	SPC	2	4	gut
0	SPC	2	5	gut
0	SPC	2	4	gut
0	SPC	2	5	gut
0	SPC	2	4	gut
0	SPC	2	4	gut
0	SPC	2	4	gut
0	SPC	2	4	gut
0	SPC	2	4	gut
0	SPC	2	4	gut
0	SPC	2	4	gut
0	SPC	2	4	gut
0	SPC	2	4	gut
0	SPC	1	5	scarf
0	SPC	1	4	scarf
0	SPC	1	4	scarf
0	SPC	1	4	scarf
0	SPC	1	4	scarf
0	SPC	1	4	scarf
0	SPC	1	4	scarf
0	SPC	1	5	scarf
0	SPC	1	4	scarf
0	SPC	1	4	scarf
0	SPC	1	4	scarf
0	SPC	1	7	scarf
0	SPC	1	7	scarf
0	SPC	1	4	scarf
0	SPC	1		scarf
0	SPC	1		scarf
0	SPC	2	4	scarf
0	SPC	2	4	scarf
0	SPC	2	4	scarf
0	SPC	2	4	scarf
0	SPC	2	4	scarf
0	SPC	2	4	scarf
0	SPC	2	4	scarf
0	SPC	2	4	scarf
0	SPC	2	4	scarf
0	SPC	2	4	scarf
0	SPC	2	4	scarf
0	SPC	2	4	scarf
0	SPC	2		scarf
0	SPC	2		scarf
0	SPC	2		scarf
0	SPC	2		scarf
5	SPC	1		acid
5	SPC	1	4	acid
5	SPC	1	5	acid
5	SPC	1	7	acid
5	SPC	1	5	acid
5	SPC	1	4	acid
5	SPC	1	6	acid
5	SPC	1	6	acid
5	SPC	1	6	acid
5	SPC	1	5	acid
5	SPC	1	6	acid
5	SPC	1	8	acid
5	SPC	1	6	acid
5	SPC	1	6	acid
5	SPC	1	6	acid
5	SPC	1	8	acid
5	SPC	2		acid
5	SPC	2	4	acid
5	SPC	2	4	acid
5	SPC	2	9	acid
5	SPC	2	6	acid
5	SPC	2	4	acid
5	SPC	2	6	acid
5	SPC	2	6	acid
5	SPC	2	6	acid
5	SPC	2	4	acid
5	SPC	2	5	acid
5	SPC	2	6	acid
5	SPC	2	5	acid
5	SPC	2		acid
5	SPC	2	6	acid
5	SPC	2		acid
5	SPC	1		control
5	SPC	1	5	control
5	SPC	1	5	control
5	SPC	1	4	control
5	SPC	1	5	control
5	SPC	1	7	control
5	SPC	1	4	control
5	SPC	1	7	control
5	SPC	1	5	control
5	SPC	1	4	control
5	SPC	1	5	control
5	SPC	1	7	control
5	SPC	1	4	control
5	SPC	1	4	control
5	SPC	1	5	control
5	SPC	1		control
5	SPC	2		control
5	SPC	2	4	control
5	SPC	2	5	control
5	SPC	2		control
5	SPC	2		control
5	SPC	2		control
5	SPC	2		control
5	SPC	2	8	control
5	SPC	2	7	control
5	SPC	2		control
5	SPC	2		control
5	SPC	2		control
5	SPC	2	6	control
5	SPC	2	10	control
5	SPC	2	9	control
5	SPC	2	6	control
5	SPC	1		gut
5	SPC	1	5	gut
5	SPC	1		gut
5	SPC	1	4	gut
5	SPC	1	4	gut
5	SPC	1	5	gut
5	SPC	1	5	gut
5	SPC	1	7	gut
5	SPC	1	4	gut
5	SPC	1	8	gut
5	SPC	1		gut
5	SPC	1	4	gut
5	SPC	1	5	gut
5	SPC	1	7	gut
5	SPC	1	5	gut
5	SPC	1	5	gut
5	SPC	1	5	gut
5	SPC	1	5	gut
5	SPC	2		gut
5	SPC	2	4	gut
5	SPC	2		gut
5	SPC	2	5	gut
5	SPC	2		gut
5	SPC	2	7	gut
5	SPC	2	4	gut
5	SPC	2	7	gut
5	SPC	2	5	gut
5	SPC	2	7	gut
5	SPC	2	4	gut
5	SPC	2	4	gut
5	SPC	2		gut
5	SPC	2		gut
5	SPC	2	4	gut
5	SPC	2	5	gut
5	SPC	2		gut
5	SPC	2		gut
5	SPC	1	8	scarf
5	SPC	1	9	scarf
5	SPC	1	5	scarf
5	SPC	1	4	scarf
5	SPC	1	5	scarf
5	SPC	1	5	scarf
5	SPC	1	5	scarf
5	SPC	1		scarf
5	SPC	1	4	scarf
5	SPC	1	5	scarf
5	SPC	1	4	scarf
5	SPC	1	8	scarf
5	SPC	1		scarf
5	SPC	1		scarf
5	SPC	2	6	scarf
5	SPC	2	5	scarf
5	SPC	2	4	scarf
5	SPC	2	5	scarf
5	SPC	2	4	scarf
5	SPC	2	7	scarf
5	SPC	2	5	scarf
5	SPC	2		scarf
5	SPC	2	5	scarf
5	SPC	2		scarf
5	SPC	2	8	scarf
5	SPC	2	9	scarf
5	SPC	2		scarf
5	SPC	2		scarf
10	SPC	1		acid
10	SPC	1	8	acid
10	SPC	1	5	acid
10	SPC	1	8	acid
10	SPC	1	9	acid
10	SPC	1		acid
10	SPC	1	8	acid
10	SPC	1	7	acid
10	SPC	1		acid
10	SPC	1	7	acid
10	SPC	1		acid
10	SPC	1		acid
10	SPC	1		acid
10	SPC	1	7	acid
10	SPC	1	9	acid
10	SPC	1		acid
10	SPC	1		acid
10	SPC	2		acid
10	SPC	2	6	acid
10	SPC	2	5	acid
10	SPC	2		acid
10	SPC	2		acid
10	SPC	2	6	acid
10	SPC	2	11	acid
10	SPC	2	11	acid
10	SPC	2	8	acid
10	SPC	2		acid
10	SPC	2	13	acid
10	SPC	2	13	acid
10	SPC	2	13	acid
10	SPC	2	13	acid
10	SPC	2		acid
10	SPC	2		acid
10	SPC	2		acid
10	SPC	1		control
10	SPC	1		control
10	SPC	1		control
10	SPC	1	6	control
10	SPC	1		control
10	SPC	1		control
10	SPC	1		control
10	SPC	1		control
10	SPC	1	7	control
10	SPC	1		control
10	SPC	1	12	control
10	SPC	1		control
10	SPC	1		control
10	SPC	1		control
10	SPC	2		control
10	SPC	2	15	control
10	SPC	2	12	control
10	SPC	2	7	control
10	SPC	2		control
10	SPC	2		control
10	SPC	2		control
10	SPC	2		control
10	SPC	2		control
10	SPC	2		control
10	SPC	2	8	control
10	SPC	2	8	control
10	SPC	2		control
10	SPC	2		control
10	SPC	1		gut
10	SPC	1	5	gut
10	SPC	1		gut
10	SPC	1	5	gut
10	SPC	1	5	gut
10	SPC	1	5	gut
10	SPC	1		gut
10	SPC	1	6	gut
10	SPC	1	9	gut
10	SPC	1		gut
10	SPC	1	4	gut
10	SPC	1	6	gut
10	SPC	1		gut
10	SPC	1	8	gut
10	SPC	1		gut
10	SPC	2		gut
10	SPC	2	7	gut
10	SPC	2		gut
10	SPC	2	4	gut
10	SPC	2	5	gut
10	SPC	2	7	gut
10	SPC	2	5	gut
10	SPC	2	7	gut
10	SPC	2	5	gut
10	SPC	2		gut
10	SPC	2	8	gut
10	SPC	2		gut
10	SPC	2	6	gut
10	SPC	2	7	gut
10	SPC	2	8	gut
10	SPC	1		scarf
10	SPC	1		scarf
10	SPC	1		scarf
10	SPC	1		scarf
10	SPC	1		scarf
10	SPC	1	11	scarf
10	SPC	1		scarf
10	SPC	1		scarf
10	SPC	1		scarf
10	SPC	1		scarf
10	SPC	1		scarf
10	SPC	1	9	scarf
10	SPC	1		scarf
10	SPC	1		scarf
10	SPC	2		scarf
10	SPC	2		scarf
10	SPC	2		scarf
10	SPC	2	8	scarf
10	SPC	2	5	scarf
10	SPC	2		scarf
10	SPC	2		scarf
10	SPC	2		scarf
10	SPC	2		scarf
10	SPC	2	11	scarf
10	SPC	2	7	scarf
10	SPC	2	9	scarf
10	SPC	2	8	scarf
10	SPC	2	8	scarf
15	SPC	1		acid
15	SPC	1		acid
15	SPC	1		acid
15	SPC	1		acid
15	SPC	1		acid
15	SPC	1		acid
15	SPC	1		acid
15	SPC	1		acid
15	SPC	1		acid
15	SPC	1		acid
15	SPC	1		acid
15	SPC	1		acid
15	SPC	1		acid
15	SPC	1		acid
15	SPC	2		acid
15	SPC	2		acid
15	SPC	2		acid
15	SPC	2		acid
15	SPC	2		acid
15	SPC	2		acid
15	SPC	2		acid
15	SPC	2		acid
15	SPC	2		acid
15	SPC	2		acid
15	SPC	2		acid
15	SPC	2		acid
15	SPC	2		acid
15	SPC	2		acid
15	SPC	1		control
15	SPC	1		control
15	SPC	1		control
15	SPC	1		control
15	SPC	1		control
15	SPC	1		control
15	SPC	1		control
15	SPC	1		control
15	SPC	1		control
15	SPC	1		control
15	SPC	1		control
15	SPC	1		control
15	SPC	1		control
15	SPC	1		control
15	SPC	2		control
15	SPC	2		control
15	SPC	2		control
15	SPC	2		control
15	SPC	2		control
15	SPC	2		control
15	SPC	2		control
15	SPC	2		control
15	SPC	2		control
15	SPC	2		control
15	SPC	2		control
15	SPC	2		control
15	SPC	2		control
15	SPC	2		control
15	SPC	1		gut
15	SPC	1		gut
15	SPC	1		gut
15	SPC	1		gut
15	SPC	1		gut
15	SPC	1		gut
15	SPC	1		gut
15	SPC	1		gut
15	SPC	1		gut
15	SPC	1		gut
15	SPC	1		gut
15	SPC	1		gut
15	SPC	1		gut
15	SPC	1		gut
15	SPC	2		gut
15	SPC	2		gut
15	SPC	2		gut
15	SPC	2		gut
15	SPC	2		gut
15	SPC	2		gut
15	SPC	2		gut
15	SPC	2		gut
15	SPC	2		gut
15	SPC	2		gut
15	SPC	2		gut
15	SPC	2		gut
15	SPC	2		gut
15	SPC	2		gut
15	SPC	1		scarf
15	SPC	1		scarf
15	SPC	1		scarf
15	SPC	1		scarf
15	SPC	1		scarf
15	SPC	1		scarf
15	SPC	1		scarf
15	SPC	1		scarf
15	SPC	1		scarf
15	SPC	1		scarf
15	SPC	1		scarf
15	SPC	1		scarf
15	SPC	1		scarf
15	SPC	1		scarf
15	SPC	2		scarf
15	SPC	2		scarf
15	SPC	2		scarf
15	SPC	2		scarf
15	SPC	2		scarf
15	SPC	2		scarf
15	SPC	2		scarf
15	SPC	2		scarf
15	SPC	2		scarf
15	SPC	2		scarf
15	SPC	2		scarf
15	SPC	2		scarf
15	SPC	2		scarf
15	SPC	2		scarf
0	SPD	1	5	acid
0	SPD	1	5	acid
0	SPD	1	6	acid
0	SPD	1	6	acid
0	SPD	1	6	acid
0	SPD	1	4	acid
0	SPD	1	5	acid
0	SPD	1	5	acid
0	SPD	1	6	acid
0	SPD	1	6	acid
0	SPD	1	6	acid
0	SPD	1		acid
0	SPD	1		acid
0	SPD	1		acid
0	SPD	1		acid
0	SPD	1	4	acid
0	SPD	1	5	acid
0	SPD	1	7	acid
0	SPD	1		acid
0	SPD	2	5	acid
0	SPD	2	5	acid
0	SPD	2	4	acid
0	SPD	2	5	acid
0	SPD	2	4	acid
0	SPD	2	4	acid
0	SPD	2	5	acid
0	SPD	2		acid
0	SPD	2	4	acid
0	SPD	2	4	acid
0	SPD	2	4	acid
0	SPD	2	5	acid
0	SPD	2	5	acid
0	SPD	2	5	acid
0	SPD	2	5	acid
0	SPD	2	5	acid
0	SPD	2	5	acid
0	SPD	2	5	acid
0	SPD	2	5	acid
0	SPD	1		control
0	SPD	1	5	control
0	SPD	1	4	control
0	SPD	1	5	control
0	SPD	1	5	control
0	SPD	1	5	control
0	SPD	1	5	control
0	SPD	1	5	control
0	SPD	1	5	control
0	SPD	1	7	control
0	SPD	1	5	control
0	SPD	1	6	control
0	SPD	1		control
0	SPD	1	4	control
0	SPD	1	4	control
0	SPD	1	4	control
0	SPD	1		control
0	SPD	2		control
0	SPD	2	3	control
0	SPD	2	3	control
0	SPD	2	4	control
0	SPD	2	6	control
0	SPD	2		control
0	SPD	2	5	control
0	SPD	2	5	control
0	SPD	2	5	control
0	SPD	2	5	control
0	SPD	2	3	control
0	SPD	2	4	control
0	SPD	2	4	control
0	SPD	2	4	control
0	SPD	2	4	control
0	SPD	2	4	control
0	SPD	2	4	control
0	SPD	1	5	gut
0	SPD	1	4	gut
0	SPD	1	4	gut
0	SPD	1	4	gut
0	SPD	1	4	gut
0	SPD	1	4	gut
0	SPD	1	5	gut
0	SPD	1	4	gut
0	SPD	1	4	gut
0	SPD	1	4	gut
0	SPD	1	4	gut
0	SPD	1	4	gut
0	SPD	1		gut
0	SPD	1		gut
0	SPD	1	4	gut
0	SPD	1	4	gut
0	SPD	1		gut
0	SPD	1		gut
0	SPD	2	6	gut
0	SPD	2	4	gut
0	SPD	2	4	gut
0	SPD	2	4	gut
0	SPD	2	4	gut
0	SPD	2	4	gut
0	SPD	2	4	gut
0	SPD	2	4	gut
0	SPD	2	4	gut
0	SPD	2	4	gut
0	SPD	2	4	gut
0	SPD	2	4	gut
0	SPD	2	4	gut
0	SPD	2	4	gut
0	SPD	2	4	gut
0	SPD	2	4	gut
0	SPD	2	5	gut
0	SPD	2	5	gut
0	SPD	1		scarf
0	SPD	1	4	scarf
0	SPD	1	4	scarf
0	SPD	1	6	scarf
0	SPD	1	5	scarf
0	SPD	1	4	scarf
0	SPD	1	5	scarf
0	SPD	1	6	scarf
0	SPD	1	5	scarf
0	SPD	1	4	scarf
0	SPD	1	4	scarf
0	SPD	1	4	scarf
0	SPD	1	4	scarf
0	SPD	1	4	scarf
0	SPD	1	5	scarf
0	SPD	1	5	scarf
0	SPD	2		scarf
0	SPD	2	4	scarf
0	SPD	2	4	scarf
0	SPD	2	5	scarf
0	SPD	2	5	scarf
0	SPD	2	5	scarf
0	SPD	2	5	scarf
0	SPD	2	5	scarf
0	SPD	2	4	scarf
0	SPD	2	4	scarf
0	SPD	2		scarf
0	SPD	2		scarf
0	SPD	2	4	scarf
0	SPD	2	5	scarf
0	SPD	2		scarf
0	SPD	2		scarf
5	SPD	1		acid
5	SPD	1	6	acid
5	SPD	1	4	acid
5	SPD	1	4	acid
5	SPD	1	5	acid
5	SPD	1	5	acid
5	SPD	1	6	acid
5	SPD	1	5	acid
5	SPD	1	6	acid
5	SPD	1	4	acid
5	SPD	1	5	acid
5	SPD	1	4	acid
5	SPD	1	5	acid
5	SPD	1	5	acid
5	SPD	1	8	acid
5	SPD	2		acid
5	SPD	2		acid
5	SPD	2		acid
5	SPD	2	5	acid
5	SPD	2	5	acid
5	SPD	2		acid
5	SPD	2		acid
5	SPD	2	5	acid
5	SPD	2		acid
5	SPD	2		acid
5	SPD	2		acid
5	SPD	2		acid
5	SPD	2	4	acid
5	SPD	2	5	acid
5	SPD	2		acid
5	SPD	1		control
5	SPD	1	4	control
5	SPD	1	4	control
5	SPD	1	10	control
5	SPD	1	7	control
5	SPD	1		control
5	SPD	1	7	control
5	SPD	1	7	control
5	SPD	1	10	control
5	SPD	1	6	control
5	SPD	1	4	control
5	SPD	1	4	control
5	SPD	1	4	control
5	SPD	1		control
5	SPD	1	4	control
5	SPD	1	7	control
5	SPD	1	10	control
5	SPD	1		control
5	SPD	2	10	control
5	SPD	2	7	control
5	SPD	2	5	control
5	SPD	2	5	control
5	SPD	2	6	control
5	SPD	2		control
5	SPD	2	4	control
5	SPD	2	6	control
5	SPD	2		control
5	SPD	2		control
5	SPD	2		control
5	SPD	2		control
5	SPD	2	5	control
5	SPD	2	7	control
5	SPD	2	6	control
5	SPD	2	8	control
5	SPD	2		control
5	SPD	2	6	control
5	SPD	1		gut
5	SPD	1	4	gut
5	SPD	1	4	gut
5	SPD	1	6	gut
5	SPD	1	5	gut
5	SPD	1	4	gut
5	SPD	1	5	gut
5	SPD	1	5	gut
5	SPD	1	8	gut
5	SPD	1	5	gut
5	SPD	1	5	gut
5	SPD	1	5	gut
5	SPD	1	5	gut
5	SPD	1	5	gut
5	SPD	1	5	gut
5	SPD	1	5	gut
5	SPD	1	5	gut
5	SPD	1		gut
5	SPD	1		gut
5	SPD	2		gut
5	SPD	2	4	gut
5	SPD	2	4	gut
5	SPD	2	6	gut
5	SPD	2	6	gut
5	SPD	2	5	gut
5	SPD	2	5	gut
5	SPD	2	5	gut
5	SPD	2	5	gut
5	SPD	2	5	gut
5	SPD	2	5	gut
5	SPD	2	5	gut
5	SPD	2	5	gut
5	SPD	2	5	gut
5	SPD	2	5	gut
5	SPD	2	5	gut
5	SPD	2	5	gut
5	SPD	2	5	gut
5	SPD	2	5	gut
5	SPD	1		scarf
5	SPD	1	4	scarf
5	SPD	1	4	scarf
5	SPD	1		scarf
5	SPD	1	5	scarf
5	SPD	1	5	scarf
5	SPD	1	10	scarf
5	SPD	1	6	scarf
5	SPD	1	8	scarf
5	SPD	1	5	scarf
5	SPD	1	5	scarf
5	SPD	1	6	scarf
5	SPD	1	6	scarf
5	SPD	1	6	scarf
5	SPD	1	6	scarf
5	SPD	1		scarf
5	SPD	1		scarf
5	SPD	1		scarf
5	SPD	2		scarf
5	SPD	2	4	scarf
5	SPD	2	4	scarf
5	SPD	2	11	scarf
5	SPD	2		scarf
5	SPD	2	6	scarf
5	SPD	2	5	scarf
5	SPD	2	9	scarf
5	SPD	2	5	scarf
5	SPD	2	7	scarf
5	SPD	2	8	scarf
5	SPD	2	8	scarf
5	SPD	2	5	scarf
5	SPD	2	6	scarf
5	SPD	2	6	scarf
5	SPD	2	7	scarf
5	SPD	2	8	scarf
5	SPD	2	9	scarf
10	SPD	1		acid
10	SPD	1	7	acid
10	SPD	1		acid
10	SPD	1	6	acid
10	SPD	1	18	acid
10	SPD	1	18	acid
10	SPD	1		acid
10	SPD	1	7	acid
10	SPD	1		acid
10	SPD	1		acid
10	SPD	1		acid
10	SPD	1	9	acid
10	SPD	1	9	acid
10	SPD	1		acid
10	SPD	1		acid
10	SPD	2		acid
10	SPD	2		acid
10	SPD	2		acid
10	SPD	2	7	acid
10	SPD	2		acid
10	SPD	2	8	acid
10	SPD	2		acid
10	SPD	2	13	acid
10	SPD	2		acid
10	SPD	2		acid
10	SPD	2		acid
10	SPD	2		acid
10	SPD	2	5	acid
10	SPD	2	5	acid
10	SPD	2		acid
10	SPD	1		control
10	SPD	1	7	control
10	SPD	1	10	control
10	SPD	1		control
10	SPD	1	17	control
10	SPD	1	17	control
10	SPD	1	17	control
10	SPD	1	15	control
10	SPD	1		control
10	SPD	1		control
10	SPD	1		control
10	SPD	1		control
10	SPD	1		control
10	SPD	1		control
10	SPD	1		control
10	SPD	2		control
10	SPD	2	10	control
10	SPD	2	8	control
10	SPD	2		control
10	SPD	2		control
10	SPD	2		control
10	SPD	2	10	control
10	SPD	2		control
10	SPD	2		control
10	SPD	2		control
10	SPD	2		control
10	SPD	2	12	control
10	SPD	2	14	control
10	SPD	2		control
10	SPD	2	15	control
10	SPD	1		gut
10	SPD	1	5	gut
10	SPD	1	4	gut
10	SPD	1	7	gut
10	SPD	1		gut
10	SPD	1	11	gut
10	SPD	1	9	gut
10	SPD	1	11	gut
10	SPD	1		gut
10	SPD	1	8	gut
10	SPD	1	6	gut
10	SPD	1	9	gut
10	SPD	1	13	gut
10	SPD	1		gut
10	SPD	1	6	gut
10	SPD	1	11	gut
10	SPD	1	8	gut
10	SPD	1		gut
10	SPD	2		gut
10	SPD	2		gut
10	SPD	2	5	gut
10	SPD	2	8	gut
10	SPD	2	9	gut
10	SPD	2		gut
10	SPD	2	11	gut
10	SPD	2	6	gut
10	SPD	2		gut
10	SPD	2		gut
10	SPD	2		gut
10	SPD	2		gut
10	SPD	2		gut
10	SPD	2		gut
10	SPD	2	7	gut
10	SPD	2		gut
10	SPD	2		gut
10	SPD	2		gut
10	SPD	1		scarf
10	SPD	1	5	scarf
10	SPD	1	5	scarf
10	SPD	1		scarf
10	SPD	1		scarf
10	SPD	1	10	scarf
10	SPD	1		scarf
10	SPD	1	11	scarf
10	SPD	1		scarf
10	SPD	1		scarf
10	SPD	1	5	scarf
10	SPD	1	7	scarf
10	SPD	1	11	scarf
10	SPD	1		scarf
10	SPD	1		scarf
10	SPD	2		scarf
10	SPD	2		scarf
10	SPD	2	7	scarf
10	SPD	2		scarf
10	SPD	2		scarf
10	SPD	2		scarf
10	SPD	2		scarf
10	SPD	2		scarf
10	SPD	2		scarf
10	SPD	2		scarf
10	SPD	2		scarf
10	SPD	2	7	scarf
10	SPD	2	8	scarf
10	SPD	2	8	scarf
10	SPD	2		scarf
15	SPD	1		acid
15	SPD	1		acid
15	SPD	1		acid
15	SPD	1		acid
15	SPD	1		acid
15	SPD	1		acid
15	SPD	1		acid
15	SPD	1		acid
15	SPD	1		acid
15	SPD	1		acid
15	SPD	1		acid
15	SPD	1		acid
15	SPD	1		acid
15	SPD	1		acid
15	SPD	1		acid
15	SPD	2		acid
15	SPD	2		acid
15	SPD	2		acid
15	SPD	2		acid
15	SPD	2		acid
15	SPD	2		acid
15	SPD	2		acid
15	SPD	2		acid
15	SPD	2		acid
15	SPD	2		acid
15	SPD	2		acid
15	SPD	2		acid
15	SPD	2		acid
15	SPD	2		acid
15	SPD	2		acid
15	SPD	1		control
15	SPD	1		control
15	SPD	1		control
15	SPD	1		control
15	SPD	1		control
15	SPD	1		control
15	SPD	1		control
15	SPD	1		control
15	SPD	1		control
15	SPD	1		control
15	SPD	1		control
15	SPD	1		control
15	SPD	1		control
15	SPD	1		control
15	SPD	1		control
15	SPD	2		control
15	SPD	2		control
15	SPD	2		control
15	SPD	2		control
15	SPD	2		control
15	SPD	2		control
15	SPD	2		control
15	SPD	2		control
15	SPD	2		control
15	SPD	2		control
15	SPD	2		control
15	SPD	2		control
15	SPD	2		control
15	SPD	2		control
15	SPD	2		control
15	SPD	1		gut
15	SPD	1		gut
15	SPD	1		gut
15	SPD	1		gut
15	SPD	1		gut
15	SPD	1		gut
15	SPD	1		gut
15	SPD	1		gut
15	SPD	1		gut
15	SPD	1		gut
15	SPD	1		gut
15	SPD	1		gut
15	SPD	1		gut
15	SPD	1		gut
15	SPD	1		gut
15	SPD	2		gut
15	SPD	2		gut
15	SPD	2		gut
15	SPD	2		gut
15	SPD	2		gut
15	SPD	2		gut
15	SPD	2		gut
15	SPD	2		gut
15	SPD	2		gut
15	SPD	2		gut
15	SPD	2		gut
15	SPD	2		gut
15	SPD	2		gut
15	SPD	2		gut
15	SPD	2		gut
15	SPD	1		scarf
15	SPD	1		scarf
15	SPD	1		scarf
15	SPD	1		scarf
15	SPD	1		scarf
15	SPD	1		scarf
15	SPD	1		scarf
15	SPD	1		scarf
15	SPD	1		scarf
15	SPD	1		scarf
15	SPD	1		scarf
15	SPD	1		scarf
15	SPD	1		scarf
15	SPD	1		scarf
15	SPD	1		scarf
15	SPD	2		scarf
15	SPD	2		scarf
15	SPD	2		scarf
15	SPD	2		scarf
15	SPD	2		scarf
15	SPD	2		scarf
15	SPD	2		scarf
15	SPD	2		scarf
15	SPD	2		scarf
15	SPD	2		scarf
15	SPD	2		scarf
15	SPD	2		scarf
15	SPD	2		scarf
15	SPD	2		scarf
15	SPD	2		scarf
0	SWH	1		acid
0	SWH	1	5	acid
0	SWH	1	6	acid
0	SWH	1	6	acid
0	SWH	1	5	acid
0	SWH	1	7	acid
0	SWH	1	6	acid
0	SWH	1	4	acid
0	SWH	1	5	acid
0	SWH	1	9	acid
0	SWH	1	5	acid
0	SWH	1	5	acid
0	SWH	1	6	acid
0	SWH	1		acid
0	SWH	1	5	acid
0	SWH	2	7	acid
0	SWH	2		acid
0	SWH	2	8	acid
0	SWH	2	7	acid
0	SWH	2		acid
0	SWH	2		acid
0	SWH	2	9	acid
0	SWH	2	7	acid
0	SWH	2		acid
0	SWH	2	4	acid
0	SWH	2	4	acid
0	SWH	2	5	acid
0	SWH	2	5	acid
0	SWH	2	5	acid
0	SWH	2	5	acid
0	SWH	1	6	control
0	SWH	1	4	control
0	SWH	1	4	control
0	SWH	1	6	control
0	SWH	1		control
0	SWH	1	10	control
0	SWH	1	7	control
0	SWH	1	6	control
0	SWH	1	4	control
0	SWH	1	4	control
0	SWH	1		control
0	SWH	1	6	control
0	SWH	1	5	control
0	SWH	1	5	control
0	SWH	1	5	control
0	SWH	2	8	control
0	SWH	2	4	control
0	SWH	2	4	control
0	SWH	2	12	control
0	SWH	2	5	control
0	SWH	2	12	control
0	SWH	2	8	control
0	SWH	2	4	control
0	SWH	2	4	control
0	SWH	2	5	control
0	SWH	2		control
0	SWH	2	5	control
0	SWH	2	8	control
0	SWH	2	5	control
0	SWH	2	6	control
0	SWH	1	6	gut
0	SWH	1	4	gut
0	SWH	1	4	gut
0	SWH	1	5	gut
0	SWH	1	4	gut
0	SWH	1	6	gut
0	SWH	1	5	gut
0	SWH	1	4	gut
0	SWH	1	4	gut
0	SWH	1	4	gut
0	SWH	1		gut
0	SWH	1	5	gut
0	SWH	1	5	gut
0	SWH	1	5	gut
0	SWH	1	5	gut
0	SWH	2		gut
0	SWH	2	6	gut
0	SWH	2	4	gut
0	SWH	2	5	gut
0	SWH	2	4	gut
0	SWH	2	8	gut
0	SWH	2	7	gut
0	SWH	2	5	gut
0	SWH	2		gut
0	SWH	2	5	gut
0	SWH	2		gut
0	SWH	2	4	gut
0	SWH	2	4	gut
0	SWH	2	4	gut
0	SWH	2	4	gut
0	SWH	1	5	scarf
0	SWH	1	4	scarf
0	SWH	1	4	scarf
0	SWH	1	4	scarf
0	SWH	1	6	scarf
0	SWH	1	5	scarf
0	SWH	1	4	scarf
0	SWH	1	5	scarf
0	SWH	1		scarf
0	SWH	1		scarf
0	SWH	1		scarf
0	SWH	1	5	scarf
0	SWH	1	5	scarf
0	SWH	1		scarf
0	SWH	1		scarf
0	SWH	2	7	scarf
0	SWH	2	7	scarf
0	SWH	2	4	scarf
0	SWH	2	4	scarf
0	SWH	2	9	scarf
0	SWH	2		scarf
0	SWH	2	4	scarf
0	SWH	2	5	scarf
0	SWH	2	5	scarf
0	SWH	2		scarf
0	SWH	2	6	scarf
0	SWH	2	4	scarf
0	SWH	2	7	scarf
0	SWH	2	4	scarf
0	SWH	2	5	scarf
5	SWH	1	7	acid
5	SWH	1	6	acid
5	SWH	1	4	acid
5	SWH	1	7	acid
5	SWH	1		acid
5	SWH	1	13	acid
5	SWH	1	13	acid
5	SWH	1	4	acid
5	SWH	1	6	acid
5	SWH	1	10	acid
5	SWH	1	5	acid
5	SWH	1	6	acid
5	SWH	1	7	acid
5	SWH	1		acid
5	SWH	1		acid
5	SWH	2		acid
5	SWH	2	8	acid
5	SWH	2	4	acid
5	SWH	2	10	acid
5	SWH	2		acid
5	SWH	2		acid
5	SWH	2		acid
5	SWH	2	4	acid
5	SWH	2	6	acid
5	SWH	2	8	acid
5	SWH	2		acid
5	SWH	2	5	acid
5	SWH	2	6	acid
5	SWH	2	8	acid
5	SWH	2	8	acid
5	SWH	1	12	control
5	SWH	1	8	control
5	SWH	1	8	control
5	SWH	1	10	control
5	SWH	1		control
5	SWH	1	13	control
5	SWH	1	7	control
5	SWH	1		control
5	SWH	1	7	control
5	SWH	1	7	control
5	SWH	1		control
5	SWH	1	10	control
5	SWH	1	7	control
5	SWH	1	9	control
5	SWH	1	9	control
5	SWH	2		control
5	SWH	2		control
5	SWH	2	6	control
5	SWH	2		control
5	SWH	2		control
5	SWH	2		control
5	SWH	2		control
5	SWH	2	5	control
5	SWH	2		control
5	SWH	2	6	control
5	SWH	2		control
5	SWH	2	7	control
5	SWH	2		control
5	SWH	2	8	control
5	SWH	2		control
5	SWH	1		gut
5	SWH	1		gut
5	SWH	1	5	gut
5	SWH	1	5	gut
5	SWH	1		gut
5	SWH	1		gut
5	SWH	1	6	gut
5	SWH	1	4	gut
5	SWH	1	5	gut
5	SWH	1	6	gut
5	SWH	1		gut
5	SWH	1	4	gut
5	SWH	1	6	gut
5	SWH	1	6	gut
5	SWH	1	6	gut
5	SWH	2		gut
5	SWH	2		gut
5	SWH	2		gut
5	SWH	2		gut
5	SWH	2	8	gut
5	SWH	2		gut
5	SWH	2		gut
5	SWH	2	6	gut
5	SWH	2	4	gut
5	SWH	2	4	gut
5	SWH	2	5	gut
5	SWH	2	4	gut
5	SWH	2	8	gut
5	SWH	2	6	gut
5	SWH	2	6	gut
5	SWH	1	8	scarf
5	SWH	1	5	scarf
5	SWH	1		scarf
5	SWH	1	4	scarf
5	SWH	1		scarf
5	SWH	1	11	scarf
5	SWH	1	5	scarf
5	SWH	1	5	scarf
5	SWH	1	7	scarf
5	SWH	1		scarf
5	SWH	1		scarf
5	SWH	1	7	scarf
5	SWH	1	6	scarf
5	SWH	1	7	scarf
5	SWH	1	7	scarf
5	SWH	2	7	scarf
5	SWH	2	7	scarf
5	SWH	2	4	scarf
5	SWH	2	4	scarf
5	SWH	2	18	scarf
5	SWH	2	13	scarf
5	SWH	2	7	scarf
5	SWH	2	18	scarf
5	SWH	2	9	scarf
5	SWH	2		scarf
5	SWH	2		scarf
5	SWH	2	5	scarf
5	SWH	2	5	scarf
5	SWH	2	5	scarf
5	SWH	2	5	scarf
10	SWH	1		acid
10	SWH	1		acid
10	SWH	1		acid
10	SWH	1		acid
10	SWH	1		acid
10	SWH	1		acid
10	SWH	1		acid
10	SWH	1		acid
10	SWH	1		acid
10	SWH	1		acid
10	SWH	1		acid
10	SWH	1	13	acid
10	SWH	1		acid
10	SWH	1	13	acid
10	SWH	1	13	acid
10	SWH	2		acid
10	SWH	2		acid
10	SWH	2		acid
10	SWH	2		acid
10	SWH	2		acid
10	SWH	2		acid
10	SWH	2		acid
10	SWH	2		acid
10	SWH	2		acid
10	SWH	2	14	acid
10	SWH	2		acid
10	SWH	2		acid
10	SWH	2		acid
10	SWH	2		acid
10	SWH	2		acid
10	SWH	1		control
10	SWH	1		control
10	SWH	1		control
10	SWH	1		control
10	SWH	1		control
10	SWH	1		control
10	SWH	1		control
10	SWH	1	11	control
10	SWH	1		control
10	SWH	1		control
10	SWH	1		control
10	SWH	1		control
10	SWH	1		control
10	SWH	1		control
10	SWH	1		control
10	SWH	2		control
10	SWH	2		control
10	SWH	2		control
10	SWH	2		control
10	SWH	2		control
10	SWH	2		control
10	SWH	2		control
10	SWH	2	12	control
10	SWH	2	15	control
10	SWH	2	12	control
10	SWH	2		control
10	SWH	2		control
10	SWH	2		control
10	SWH	2		control
10	SWH	2		control
10	SWH	1		gut
10	SWH	1		gut
10	SWH	1		gut
10	SWH	1		gut
10	SWH	1		gut
10	SWH	1		gut
10	SWH	1		gut
10	SWH	1		gut
10	SWH	1	5	gut
10	SWH	1		gut
10	SWH	1		gut
10	SWH	1		gut
10	SWH	1		gut
10	SWH	1		gut
10	SWH	1		gut
10	SWH	2		gut
10	SWH	2	7	gut
10	SWH	2		gut
10	SWH	2		gut
10	SWH	2		gut
10	SWH	2		gut
10	SWH	2		gut
10	SWH	2		gut
10	SWH	2	7	gut
10	SWH	2		gut
10	SWH	2		gut
10	SWH	2	6	gut
10	SWH	2	7	gut
10	SWH	2	6	gut
10	SWH	2		gut
10	SWH	1		scarf
10	SWH	1		scarf
10	SWH	1		scarf
10	SWH	1		scarf
10	SWH	1		scarf
10	SWH	1		scarf
10	SWH	1		scarf
10	SWH	1		scarf
10	SWH	1		scarf
10	SWH	1		scarf
10	SWH	1		scarf
10	SWH	1	8	scarf
10	SWH	1	9	scarf
10	SWH	1	9	scarf
10	SWH	1	9	scarf
10	SWH	2	11	scarf
10	SWH	2		scarf
10	SWH	2		scarf
10	SWH	2		scarf
10	SWH	2		scarf
10	SWH	2		scarf
10	SWH	2	4	scarf
10	SWH	2		scarf
10	SWH	2	13	scarf
10	SWH	2		scarf
10	SWH	2		scarf
10	SWH	2	13	scarf
10	SWH	2		scarf
10	SWH	2		scarf
10	SWH	2		scarf
15	SWH	1		acid
15	SWH	1		acid
15	SWH	1		acid
15	SWH	1		acid
15	SWH	1		acid
15	SWH	1		acid
15	SWH	1		acid
15	SWH	1		acid
15	SWH	1		acid
15	SWH	1		acid
15	SWH	1		acid
15	SWH	1		acid
15	SWH	1		acid
15	SWH	1		acid
15	SWH	1		acid
15	SWH	2		acid
15	SWH	2		acid
15	SWH	2		acid
15	SWH	2		acid
15	SWH	2		acid
15	SWH	2		acid
15	SWH	2		acid
15	SWH	2		acid
15	SWH	2		acid
15	SWH	2		acid
15	SWH	2		acid
15	SWH	2		acid
15	SWH	2		acid
15	SWH	2		acid
15	SWH	2		acid
15	SWH	1		control
15	SWH	1		control
15	SWH	1		control
15	SWH	1		control
15	SWH	1		control
15	SWH	1		control
15	SWH	1		control
15	SWH	1		control
15	SWH	1		control
15	SWH	1		control
15	SWH	1		control
15	SWH	1		control
15	SWH	1		control
15	SWH	1		control
15	SWH	1		control
15	SWH	2		control
15	SWH	2		control
15	SWH	2		control
15	SWH	2		control
15	SWH	2		control
15	SWH	2		control
15	SWH	2		control
15	SWH	2		control
15	SWH	2		control
15	SWH	2		control
15	SWH	2		control
15	SWH	2		control
15	SWH	2		control
15	SWH	2		control
15	SWH	2		control
15	SWH	1		gut
15	SWH	1		gut
15	SWH	1		gut
15	SWH	1		gut
15	SWH	1		gut
15	SWH	1		gut
15	SWH	1		gut
15	SWH	1		gut
15	SWH	1		gut
15	SWH	1		gut
15	SWH	1		gut
15	SWH	1		gut
15	SWH	1		gut
15	SWH	1		gut
15	SWH	1		gut
15	SWH	2		gut
15	SWH	2		gut
15	SWH	2		gut
15	SWH	2		gut
15	SWH	2		gut
15	SWH	2		gut
15	SWH	2		gut
15	SWH	2		gut
15	SWH	2		gut
15	SWH	2		gut
15	SWH	2		gut
15	SWH	2		gut
15	SWH	2		gut
15	SWH	2		gut
15	SWH	2		gut
15	SWH	1		scarf
15	SWH	1		scarf
15	SWH	1		scarf
15	SWH	1		scarf
15	SWH	1		scarf
15	SWH	1		scarf
15	SWH	1		scarf
15	SWH	1		scarf
15	SWH	1		scarf
15	SWH	1		scarf
15	SWH	1		scarf
15	SWH	1		scarf
15	SWH	1		scarf
15	SWH	1		scarf
15	SWH	1		scarf
15	SWH	2		scarf
15	SWH	2		scarf
15	SWH	2		scarf
15	SWH	2		scarf
15	SWH	2		scarf
15	SWH	2		scarf
15	SWH	2		scarf
15	SWH	2		scarf
15	SWH	2		scarf
15	SWH	2		scarf
15	SWH	2		scarf
15	SWH	2		scarf
15	SWH	2		scarf
15	SWH	2		scarf
15	SWH	2		scarf
0	SWN	1	5	acid
0	SWN	1	4	acid
0	SWN	1	4	acid
0	SWN	1	5	acid
0	SWN	1	5	acid
0	SWN	1	5	acid
0	SWN	1	4	acid
0	SWN	1	6	acid
0	SWN	1	6	acid
0	SWN	1	6	acid
0	SWN	1		acid
0	SWN	1	4	acid
0	SWN	1	5	acid
0	SWN	1		acid
0	SWN	1	5	acid
0	SWN	2	5	acid
0	SWN	2	7	acid
0	SWN	2	5	acid
0	SWN	2	6	acid
0	SWN	2	11	acid
0	SWN	2	11	acid
0	SWN	2	4	acid
0	SWN	2	7	acid
0	SWN	2	11	acid
0	SWN	2	8	acid
0	SWN	2		acid
0	SWN	2	4	acid
0	SWN	2	4	acid
0	SWN	2	6	acid
0	SWN	2	6	acid
0	SWN	1	4	control
0	SWN	1	7	control
0	SWN	1	4	control
0	SWN	1	5	control
0	SWN	1	5	control
0	SWN	1	5	control
0	SWN	1	5	control
0	SWN	1	4	control
0	SWN	1	6	control
0	SWN	1	6	control
0	SWN	1		control
0	SWN	1	4	control
0	SWN	1	5	control
0	SWN	1	6	control
0	SWN	1	5	control
0	SWN	2	4	control
0	SWN	2	4	control
0	SWN	2	5	control
0	SWN	2	4	control
0	SWN	2	5	control
0	SWN	2	7	control
0	SWN	2	4	control
0	SWN	2	4	control
0	SWN	2	6	control
0	SWN	2	6	control
0	SWN	2		control
0	SWN	2	8	control
0	SWN	2		control
0	SWN	2	6	control
0	SWN	2	6	control
0	SWN	1	4	gut
0	SWN	1	6	gut
0	SWN	1	6	gut
0	SWN	1	4	gut
0	SWN	1	5	gut
0	SWN	1	4	gut
0	SWN	1	4	gut
0	SWN	1	4	gut
0	SWN	1	6	gut
0	SWN	1	4	gut
0	SWN	1		gut
0	SWN	1	4	gut
0	SWN	1	4	gut
0	SWN	1	4	gut
0	SWN	1	4	gut
0	SWN	2	5	gut
0	SWN	2	4	gut
0	SWN	2	4	gut
0	SWN	2	4	gut
0	SWN	2	4	gut
0	SWN	2	4	gut
0	SWN	2	4	gut
0	SWN	2	4	gut
0	SWN	2	4	gut
0	SWN	2	5	gut
0	SWN	2		gut
0	SWN	2	4	gut
0	SWN	2		gut
0	SWN	2	6	gut
0	SWN	2		gut
0	SWN	1	6	scarf
0	SWN	1	5	scarf
0	SWN	1	4	scarf
0	SWN	1	4	scarf
0	SWN	1	4	scarf
0	SWN	1	4	scarf
0	SWN	1	4	scarf
0	SWN	1	4	scarf
0	SWN	1	4	scarf
0	SWN	1	4	scarf
0	SWN	1		scarf
0	SWN	1	4	scarf
0	SWN	1	5	scarf
0	SWN	1	5	scarf
0	SWN	1	5	scarf
0	SWN	2	5	scarf
0	SWN	2	5	scarf
0	SWN	2	4	scarf
0	SWN	2	4	scarf
0	SWN	2	5	scarf
0	SWN	2	5	scarf
0	SWN	2	4	scarf
0	SWN	2	4	scarf
0	SWN	2	4	scarf
0	SWN	2	4	scarf
0	SWN	2		scarf
0	SWN	2	4	scarf
0	SWN	2	5	scarf
0	SWN	2	5	scarf
0	SWN	2	5	scarf
5	SWN	1	5	acid
5	SWN	1	5	acid
5	SWN	1	10	acid
5	SWN	1	5	acid
5	SWN	1	9	acid
5	SWN	1	6	acid
5	SWN	1	5	acid
5	SWN	1	7	acid
5	SWN	1		acid
5	SWN	1	6	acid
5	SWN	1		acid
5	SWN	1	6	acid
5	SWN	1	6	acid
5	SWN	1		acid
5	SWN	1		acid
5	SWN	2	7	acid
5	SWN	2		acid
5	SWN	2		acid
5	SWN	2		acid
5	SWN	2	7	acid
5	SWN	2		acid
5	SWN	2	6	acid
5	SWN	2	8	acid
5	SWN	2		acid
5	SWN	2		acid
5	SWN	2		acid
5	SWN	2	6	acid
5	SWN	2	7	acid
5	SWN	2	9	acid
5	SWN	2	6	acid
5	SWN	1	8	control
5	SWN	1		control
5	SWN	1	6	control
5	SWN	1	7	control
5	SWN	1	7	control
5	SWN	1	7	control
5	SWN	1	8	control
5	SWN	1	7	control
5	SWN	1	13	control
5	SWN	1	8	control
5	SWN	1		control
5	SWN	1	9	control
5	SWN	1	13	control
5	SWN	1	9	control
5	SWN	1	11	control
5	SWN	2	5	control
5	SWN	2		control
5	SWN	2	6	control
5	SWN	2	9	control
5	SWN	2		control
5	SWN	2	10	control
5	SWN	2		control
5	SWN	2		control
5	SWN	2	10	control
5	SWN	2		control
5	SWN	2		control
5	SWN	2		control
5	SWN	2		control
5	SWN	2		control
5	SWN	2		control
5	SWN	1	4	gut
5	SWN	1	8	gut
5	SWN	1	4	gut
5	SWN	1	4	gut
5	SWN	1	8	gut
5	SWN	1	4	gut
5	SWN	1	4	gut
5	SWN	1	5	gut
5	SWN	1	5	gut
5	SWN	1	4	gut
5	SWN	1		gut
5	SWN	1	4	gut
5	SWN	1	6	gut
5	SWN	1	6	gut
5	SWN	1	6	gut
5	SWN	2		gut
5	SWN	2	5	gut
5	SWN	2	5	gut
5	SWN	2	8	gut
5	SWN	2	5	gut
5	SWN	2	4	gut
5	SWN	2	4	gut
5	SWN	2	4	gut
5	SWN	2	5	gut
5	SWN	2	4	gut
5	SWN	2		gut
5	SWN	2	6	gut
5	SWN	2	4	gut
5	SWN	2	4	gut
5	SWN	2	4	gut
5	SWN	1	6	scarf
5	SWN	1	6	scarf
5	SWN	1	4	scarf
5	SWN	1	6	scarf
5	SWN	1	6	scarf
5	SWN	1	5	scarf
5	SWN	1	5	scarf
5	SWN	1	6	scarf
5	SWN	1	7	scarf
5	SWN	1	5	scarf
5	SWN	1		scarf
5	SWN	1	6	scarf
5	SWN	1	7	scarf
5	SWN	1	7	scarf
5	SWN	1	7	scarf
5	SWN	2	6	scarf
5	SWN	2	6	scarf
5	SWN	2	5	scarf
5	SWN	2	6	scarf
5	SWN	2	7	scarf
5	SWN	2	5	scarf
5	SWN	2	5	scarf
5	SWN	2	5	scarf
5	SWN	2		scarf
5	SWN	2	5	scarf
5	SWN	2		scarf
5	SWN	2	6	scarf
5	SWN	2	5	scarf
5	SWN	2		scarf
5	SWN	2		scarf
10	SWN	1		acid
10	SWN	1		acid
10	SWN	1		acid
10	SWN	1		acid
10	SWN	1		acid
10	SWN	1		acid
10	SWN	1		acid
10	SWN	1		acid
10	SWN	1		acid
10	SWN	1		acid
10	SWN	1		acid
10	SWN	1	8	acid
10	SWN	1	8	acid
10	SWN	1	8	acid
10	SWN	1	8	acid
10	SWN	2		acid
10	SWN	2	18	acid
10	SWN	2	18	acid
10	SWN	2		acid
10	SWN	2		acid
10	SWN	2		acid
10	SWN	2		acid
10	SWN	2		acid
10	SWN	2	13	acid
10	SWN	2		acid
10	SWN	2		acid
10	SWN	2		acid
10	SWN	2		acid
10	SWN	2		acid
10	SWN	2		acid
10	SWN	1		control
10	SWN	1		control
10	SWN	1		control
10	SWN	1		control
10	SWN	1		control
10	SWN	1		control
10	SWN	1		control
10	SWN	1		control
10	SWN	1		control
10	SWN	1		control
10	SWN	1		control
10	SWN	1		control
10	SWN	1		control
10	SWN	1		control
10	SWN	1		control
10	SWN	2		control
10	SWN	2		control
10	SWN	2		control
10	SWN	2		control
10	SWN	2		control
10	SWN	2		control
10	SWN	2		control
10	SWN	2		control
10	SWN	2		control
10	SWN	2		control
10	SWN	2		control
10	SWN	2		control
10	SWN	2		control
10	SWN	2		control
10	SWN	2		control
10	SWN	1		gut
10	SWN	1		gut
10	SWN	1	8	gut
10	SWN	1		gut
10	SWN	1	11	gut
10	SWN	1		gut
10	SWN	1	5	gut
10	SWN	1	7	gut
10	SWN	1		gut
10	SWN	1		gut
10	SWN	1		gut
10	SWN	1	6	gut
10	SWN	1	8	gut
10	SWN	1	11	gut
10	SWN	1	11	gut
10	SWN	2		gut
10	SWN	2		gut
10	SWN	2		gut
10	SWN	2		gut
10	SWN	2	11	gut
10	SWN	2	7	gut
10	SWN	2	6	gut
10	SWN	2	6	gut
10	SWN	2	6	gut
10	SWN	2	6	gut
10	SWN	2		gut
10	SWN	2	6	gut
10	SWN	2	8	gut
10	SWN	2		gut
10	SWN	2		gut
10	SWN	1	8	scarf
10	SWN	1		scarf
10	SWN	1	11	scarf
10	SWN	1		scarf
10	SWN	1	8	scarf
10	SWN	1	8	scarf
10	SWN	1	8	scarf
10	SWN	1	8	scarf
10	SWN	1		scarf
10	SWN	1		scarf
10	SWN	1		scarf
10	SWN	1	10	scarf
10	SWN	1	10	scarf
10	SWN	1		scarf
10	SWN	1	10	scarf
10	SWN	2		scarf
10	SWN	2	14	scarf
10	SWN	2		scarf
10	SWN	2		scarf
10	SWN	2	13	scarf
10	SWN	2	11	scarf
10	SWN	2		scarf
10	SWN	2		scarf
10	SWN	2		scarf
10	SWN	2		scarf
10	SWN	2		scarf
10	SWN	2	10	scarf
10	SWN	2		scarf
10	SWN	2		scarf
10	SWN	2	10	scarf
15	SWN	1		acid
15	SWN	1		acid
15	SWN	1		acid
15	SWN	1		acid
15	SWN	1		acid
15	SWN	1		acid
15	SWN	1		acid
15	SWN	1		acid
15	SWN	1		acid
15	SWN	1		acid
15	SWN	1		acid
15	SWN	1		acid
15	SWN	1		acid
15	SWN	1		acid
15	SWN	1		acid
15	SWN	2		acid
15	SWN	2		acid
15	SWN	2		acid
15	SWN	2		acid
15	SWN	2		acid
15	SWN	2		acid
15	SWN	2		acid
15	SWN	2		acid
15	SWN	2		acid
15	SWN	2		acid
15	SWN	2		acid
15	SWN	2		acid
15	SWN	2		acid
15	SWN	2		acid
15	SWN	2		acid
15	SWN	1		control
15	SWN	1		control
15	SWN	1		control
15	SWN	1		control
15	SWN	1		control
15	SWN	1		control
15	SWN	1		control
15	SWN	1		control
15	SWN	1		control
15	SWN	1		control
15	SWN	1		control
15	SWN	1		control
15	SWN	1		control
15	SWN	1		control
15	SWN	1		control
15	SWN	2		control
15	SWN	2		control
15	SWN	2		control
15	SWN	2		control
15	SWN	2		control
15	SWN	2		control
15	SWN	2		control
15	SWN	2		control
15	SWN	2		control
15	SWN	2		control
15	SWN	2		control
15	SWN	2		control
15	SWN	2		control
15	SWN	2		control
15	SWN	2		control
15	SWN	1		gut
15	SWN	1		gut
15	SWN	1		gut
15	SWN	1		gut
15	SWN	1		gut
15	SWN	1		gut
15	SWN	1		gut
15	SWN	1		gut
15	SWN	1		gut
15	SWN	1		gut
15	SWN	1		gut
15	SWN	1		gut
15	SWN	1		gut
15	SWN	1		gut
15	SWN	1		gut
15	SWN	2		gut
15	SWN	2		gut
15	SWN	2		gut
15	SWN	2		gut
15	SWN	2		gut
15	SWN	2		gut
15	SWN	2		gut
15	SWN	2		gut
15	SWN	2		gut
15	SWN	2		gut
15	SWN	2		gut
15	SWN	2		gut
15	SWN	2		gut
15	SWN	2		gut
15	SWN	2		gut
15	SWN	1		scarf
15	SWN	1		scarf
15	SWN	1		scarf
15	SWN	1		scarf
15	SWN	1		scarf
15	SWN	1		scarf
15	SWN	1		scarf
15	SWN	1		scarf
15	SWN	1		scarf
15	SWN	1		scarf
15	SWN	1		scarf
15	SWN	1		scarf
15	SWN	1		scarf
15	SWN	1		scarf
15	SWN	1		scarf
15	SWN	2		scarf
15	SWN	2		scarf
15	SWN	2		scarf
15	SWN	2		scarf
15	SWN	2		scarf
15	SWN	2		scarf
15	SWN	2		scarf
15	SWN	2		scarf
15	SWN	2		scarf
15	SWN	2		scarf
15	SWN	2		scarf
15	SWN	2		scarf
15	SWN	2		scarf
15	SWN	2		scarf
15	SWN	2		scarf
0	SWP	1	5	acid
0	SWP	1	5	acid
0	SWP	1	4	acid
0	SWP	1	4	acid
0	SWP	1	5	acid
0	SWP	1	4	acid
0	SWP	1	4	acid
0	SWP	1	4	acid
0	SWP	1	5	acid
0	SWP	1	5	acid
0	SWP	1	5	acid
0	SWP	1	5	acid
0	SWP	1	5	acid
[truncated: 723 more rows]
